# Supplementary material for: Accelerating supercritical pharmaceutical formulation via interpretable data-driven prediction of drug solubility
Source: Sci Rep. 2026 Mar 14;16:11006. doi: 10.1038/s41598-026-44161-9 (PMC13043671; doi:10.1038/s41598-026-44161-9)
Supplement: Supplementary file 1 — Supplementary Material 1 [file 41598_2026_44161_MOESM1_ESM.zip]

Archive with 9 entries (9 files):
- fast.py
- GGO_SVR.py
- GGO_XGBR.py
- HLO_SVR.py
- HLO_XGBR.py
- K_Fold_Reg.py
- Pareto_Front.py
- CAM2.py
- Dataset.xlsx
