# Supplementary material for: Accelerating supercritical pharmaceutical formulation via interpretable data-driven prediction of drug solubility
Source: Sci Rep. 2026 Mar 14;16:11006. doi: 10.1038/s41598-026-44161-9 (PMC13043671; doi:10.1038/s41598-026-44161-9)
Supplement: Supplementary file 1 — Supplementary Material 1 [file 41598_2026_44161_MOESM1_ESM.zip › fast.py]

from SALib.analyze import fast
# from SALib.sample import fast_sampler
# from SALib.test_functions import Ishigami
# from SALib.util import read_param_file
import numpy as np


X = np.loadtxt('X.txt',float)
Y = np.loadtxt('output.txt',float)

num_vars = X.shape[1]
names = [f"x{i+1}" for i in range(num_vars)]

bounds = [[float(np.min(X[:, i])), float(np.max(X[:, i]))] for i in range(num_vars)]

problem = {
    'num_vars': num_vars,
    'names': names,
    'bounds': bounds
}

print("Problem definition:")
print(problem)
      

# Perform the sensitivity analysis using the model output
# Specify which column of the output file to analyze (zero-indexed)
Si = fast.analyze(problem, Y, print_to_console=True,seed=None)
# Returns a dictionary with keys 'S1' and 'ST'
# e.g. Si['S1'] contains the first-order index for each parameter, in the
# same order as the parameter file
