# Supplementary material for: Accelerating supercritical pharmaceutical formulation via interpretable data-driven prediction of drug solubility
Source: Sci Rep. 2026 Mar 14;16:11006. doi: 10.1038/s41598-026-44161-9 (PMC13043671; doi:10.1038/s41598-026-44161-9)
Supplement: Supplementary file 1 — Supplementary Material 1 [file 41598_2026_44161_MOESM1_ESM.zip › GGO_XGBR.py]

import numpy as np
import xgboost as xgb
from ypstruct import structure
import sklearn.metrics as met


def positions(nvar, lb, ub, npop):
    Positions = []
    for i in range(npop):
        Positions.append(np.random.uniform(lb, ub, nvar))
    return Positions


def cost_function(pop, X_tr, X_te, Y_tr, Y_te):
    net = xgb.XGBRegressor(n_estimators=int(pop[0]), max_depth=int(pop[1]),
                           learning_rate=(pop[2]/1000.0),colsample_bytree=pop[3]/1000,
                           subsample=pop[4]/1000,reg_alpha=pop[5]/1000,reg_lambda=pop[6]/1000,
                           objective='reg:squarederror')
    net.fit(X_tr, Y_tr)
    preds_tr = net.predict(X_tr)
    preds_te = net.predict(X_te)
    y = np.hstack([Y_tr, Y_te])
    preds = np.hstack([preds_tr, preds_te])
    MSE = met.mean_squared_error(y, preds)
    RMSE = np.sqrt(MSE)
    POP = structure(cost=RMSE, pre=preds, net=net)
    return POP.cost, POP.pre, POP.net


# %% DATA LOADING
XX = np.loadtxt('input.txt')
Y = np.loadtxt('target.txt')
size_Y = len(Y)

size_tr = round(size_Y*0.8)
size_te = size_Y-size_tr

X_tr = XX[:size_tr]
X_te = XX[size_tr:]
Y_tr = Y[:size_tr]
Y_te = Y[size_tr:]

# Greylag Goose Optimization
# function [best_solution, best_fitness] = ggo(obj_func, num_variables, num_agents, max_iter, lb, ub)
num_variables = 7
lb = 1                 # % Lower limit for variables
ub = 999               # % Upper limit for variables
num_agents = 50
max_iter = 200

POP_empty = structure(cost=None, pre=None)
POP = POP_empty*num_agents
new_POP = structure(cost=None, pre=None)
conv = np.zeros(max_iter)

# % Initialize population
population = positions(num_variables, lb, ub, num_agents) 
fitness = np.zeros(num_agents)

# % Evaluate fitness of each agent
for i in range(num_agents):
    # fitness[i] = obj_func(population(i, :));
    fitness[i], POP[i].pre = cost_function(population[i], X_tr, X_te, Y_tr, Y_te)
    POP[i].Cost = fitness[i]
    
# % Main loop
for iter1 in range(max_iter):
    # % Update position and fitness of each agent
    for i in range(num_agents):
        # % Determine the best agent in the flock
        best_agent_index = np.argmin(fitness)
        
        # % Generate a new solution by combining exploration and exploitation
        new_solution = population[i] + np.random.rand(num_variables) * (population[best_agent_index] - population[i])
        
        # % Clip new solution to ensure it stays within bounds
        # new_solution = max(min(new_solution, ub), lb);
        for j in range(num_variables):
            new_solution[j] = max(new_solution[j], lb)
            new_solution[j] = min(new_solution[j], ub)
        
        # % Evaluate fitness of the new solution
        # new_fitness = obj_func(new_solution);
        new_fitness, new_POP.pre = cost_function(new_solution, X_tr, X_te, Y_tr, Y_te)
        new_POP.Cost = new_fitness
        
        # % Update if the new solution is better
        if new_fitness < fitness[i]:
            population[i] = new_solution
            fitness[i] = new_fitness
            POP[i].pre = new_POP.pre
            

# % Find the best solution in the final population
    best_index = np.argmin(fitness)
    best_fitness = min(fitness)
    conv[iter1] = best_fitness
    print(iter1,best_fitness)
    best_solution = population[best_index]
    best_pre = POP[best_index].pre
    


# Results
print('--------------------------------------------------------------------------------------')
print(f"RMSE = {best_fitness},        , Neuron Num =  {best_solution}")
# Validation
ytr= best_pre
N = len(Y)
S1=0
S2=0
S3=0
S4=0
S5=0
S6=0
S7=0
R=0
R1=0
R2=0
R3=0
M=0
Z=0

# ytr = list(ytr)
for i in range(N):
   #MSE & RMSE
   
    S1 = (ytr[i]-Y[i])**2
    M = M+S1
   
    #MAE
    
    S2 = abs(ytr[i]-Y[i])
    Z = Z+S2
    
    #R
    
    S4 = (Y[i]-np.mean(Y))*(ytr[i]-np.mean(ytr))
    R1 = S4+R1
    S5 = (ytr[i]-np.mean(ytr))**2
    R2 = R2+S5
    S6 = (Y[i]-np.mean(Y))**2
    R3 = R3+S6
     
    #MAPE
    S7 = abs((ytr[i]-Y[i])/ytr[i])
   

# cost= mse(Y-ytr)
MSE= M/N
RMSE=np.sqrt(MSE)
print(RMSE)
R_2=(R1/np.sqrt(R2*R3))**2
print(R_2)
MAPE=S7/N
