# Supplementary material for: Accelerating supercritical pharmaceutical formulation via interpretable data-driven prediction of drug solubility
Source: Sci Rep. 2026 Mar 14;16:11006. doi: 10.1038/s41598-026-44161-9 (PMC13043671; doi:10.1038/s41598-026-44161-9)
Supplement: Supplementary file 1 — Supplementary Material 1 [file 41598_2026_44161_MOESM1_ESM.zip › HLO_XGBR.py]

import numpy as np
import xgboost as xgb
from ypstruct import structure
import sklearn.metrics as met

def positions(nvar, lb, ub, npop):
    Positions = []
    for i in range(npop):
        Positions.append(np.random.randint(lb, ub, nvar))
    return Positions

def cost_function(pop, X_tr, X_te, Y_tr, Y_te):
    net = xgb.XGBRegressor(n_estimators=int(pop[0]), max_depth=int(pop[1]),
                           learning_rate=(pop[2]/1000.0),colsample_bytree=pop[3]/1000,
                           subsample=pop[4]/1000,reg_alpha=pop[5]/1000,reg_lambda=pop[6]/1000,
                           objective='reg:squarederror')
    net.fit(X_tr, Y_tr)
    preds_tr = net.predict(X_tr)
    preds_te = net.predict(X_te)
    y = np.hstack([Y_tr, Y_te])
    preds = np.hstack([preds_tr, preds_te])
    MSE = met.mean_squared_error(y, preds)
    RMSE = np.sqrt(MSE)
    POP = structure(cost=RMSE, pre=preds, Net=net)
    return POP.cost, POP.pre , POP.Net


def alpha_melanophore(fit,vMin,vMax):
    o = np.zeros(len(fit))
    for i in range(len(fit)):
         o[i] = (vMax-fit[i])/(vMax-vMin)
    return o


def R(NP):
    band = 1
    while band:
            r1 = round(1+ (NP-1)*np.random.rand())
            r2 = round(1+ (NP-1)*np.random.rand())
            r3 = round(1+ (NP-1)*np.random.rand())
            r4 = round(1+ (NP-1)*np.random.rand()) 
            if all([r1 != r2 , r2 != r3 , r1 != r3 , r4 != r3 , r4 != r2 , r1 != r4]):
                band= 0
    return r1,r2,r3,r4


def get_color(colorPalette):
      band = 1
      while band:
            c1 = colorPalette[np.random.randint(0, 29)]
            c2 = colorPalette[np.random.randint(0, 29)]
            if (c1 != c2):   
                band= 0
      return c1,c2

def get_binary():
    if np.random.rand() < 0.5:
         val = 0
    else:
         val = 1
    return val

def mimicry(Xbest, X, Max_iter, SearchAgents_no,t):
    colorPalette = [0, 0.00015992, 0.001571596, 0.001945436, 0.002349794, 0.00353364, 0.0038906191, 0.003906191, 0.199218762, 0.19999693, 0.247058824, 0.39999392, 0.401556397, 0.401559436, 0.498039216, 0.498046845, 0.499992341, 0.49999997, 0.601556397, 0.8, 0.900000447, 0.996093809, 0.996109009, 0.996872008, 0.998039245, 0.998046875, 0.998431444, 0.999984801, 0.999992371, 1]
    Delta = 2
    r1, r2, r3, r4 = R(SearchAgents_no-1)
    c1, c2 = get_color(colorPalette)
    o = Xbest +  (Delta-Delta*t/Max_iter) * (c1*((np.sin(X[r1])-np.cos(X[r2])) - ((-1)**get_binary()) * c2*np.cos(X[r3])-np.sin(X[r4])))
    return o 


def shoot_blood_stream(Xbest, X, Max_iter,t):
    g = 0.009807    # % 9.807 m/s2   a kilometros    =>  0.009807 km/s2
    epsilon= 1E-6
    Vo = 1  # %1E-2;
    Alpha = np.pi/2
    o = ( Vo * np.cos(Alpha*t/Max_iter)+epsilon) * Xbest + (Vo * np.sin(Alpha-Alpha*t/Max_iter)-g+epsilon) * X
    return o

def cauchy_rand(m,c):
    cauchy = c*np.tan(np.pi*(np.random.rand()-0.5)) + m
    return cauchy


def random_walk(Xbest,X):
  e =  cauchy_rand(0,1)
  walk = -1 + 2 * np.random.rand()  # % -1 < d < 1
  o = Xbest + walk*(0.5-e)*X 
  return o

    
def skin_darkening_or_lightening(Xbest,  X, SearchAgents_no):
    darkening = [0.0, 0.4046661]
    lightening = [0.5440510 , 1.0]
    dark1= darkening[0] + (darkening [1] - darkening[0])* np.random.rand()
    dark2= darkening[0] + (darkening [1] - darkening[0])* np.random.rand()
    light1= lightening[0] + (lightening[1]-lightening[0])* np.random.rand()
    light2= lightening[0] + (lightening[1]-lightening[0])* np.random.rand()
    r1, r2, r3, r4 = R(SearchAgents_no-1)
    if get_binary():
         o = Xbest + light1*np.sin((X[r1]-X[r2])/2) - ((-1)**get_binary()) * light2*np.sin((X[r3]-X[r4])/2)
    else:
         o = Xbest + dark1*np.sin((X[r1]-X[r2])/2) - ((-1)**get_binary()) * dark2*np.sin((X[r3]-X[r4])/2);
    
    return o

def remplace_SearchAgent(Xbest, X, SearchAgents_no):
    band = 2
    while band:
           r1= round((SearchAgents_no-1)*np.random.rand())
           r2= round((SearchAgents_no-1)*np.random.rand())
           if r1 != r2:
               band= 0;
    
    o=  Xbest + (X[r1]-((-1)**get_binary())*X[r2])/2 
    
    return o

# %  ********************************************
# %  HLOA: Horned Lizard Optimization Algorithm 
# %  Developed in MATLAB R2018a(9.4)                                        %
# %  Author/Programmer:  Dr. Hernan Peraza-Vazquez                                     %
# %  email: hperaza@ipn.mx                                %
# %  Telegram: @CodebugMx                                                                   %
# %  Paper: A Novel Metaheuristic Inspired by Horned Lizard Defense Tactics %
# %  Artificial Intelligence Review - Springer (2024) 
# %  Doi:  	10.1007/s10462-023-10653-7
# %_________________________________________________________________________%
# function [vMin,theBestVct,Convergence_curve]=HLOA(SearchAgents_no,Max_iter,lb,ub,dim,fobj)

# %% DATA LOADING
X=np.loadtxt('input.txt')
Y=np.loadtxt('target.txt')
size_Y = len(Y)
size_tr = round(size_Y*0.8)
size_te = size_Y-size_tr

X_tr = X[:size_tr]
X_te = X[size_tr:]
Y_tr = Y[:size_tr]
Y_te = Y[size_tr:]

Y_tr = np.array(Y_tr).reshape(size_tr)
Y_te = np.array(Y_te).reshape(size_te)

dim = 7
lb = 1
ub = 999
SearchAgents_no = 50
Max_iter = 200


POP_empty = structure(cost=None, pre=None, net=None)
POP = POP_empty*SearchAgents_no
New_POP = POP_empty
bestSol = structure(cost=None, pre=None, net=None, positions=None)
Fitness = np.zeros(SearchAgents_no)
v = np.zeros(SearchAgents_no*dim) 
v = np.array(v).reshape(SearchAgents_no,dim)

Positions = positions(dim,lb,ub,SearchAgents_no)


for i in range(SearchAgents_no):
     # Fitness(i)=fobj(Positions(i,:)); % get fitness     
     Fitness[i], POP[i].pre, POP[i].net = cost_function(Positions[i], X_tr, X_te, Y_tr, Y_te)
     POP[i].Cost = Fitness[i]

minIdx = np.argmin(Fitness)
vMin = min(Fitness)   # % the min fitness value vMin and the position minIdx
theBestVct= Positions[minIdx]  # % the best vector 

bestSol.position= theBestVct
bestSol.Cost= vMin
bestSol.pre = POP[minIdx].pre

maxIdx = np.argmax(Fitness)
vMax = max(Fitness)   # % the max fitness value vMax and the position maxIdx
Convergence_curve = np.zeros(Max_iter)
Convergence_curve[0] = vMin
alphaMelanophore= alpha_melanophore(Fitness,vMin,vMax)


# % Main 
for t in range(1,Max_iter):
    for r in range(SearchAgents_no):
        if 0.5 < np.random.rand():   # % se mimetiza 
              v[r] = mimicry(theBestVct, Positions, Max_iter, SearchAgents_no, t)
        else:
            if(np.mod(t,2)):
                v[r] = shoot_blood_stream(theBestVct, Positions[r], Max_iter, t)
            else:
                v[r] = random_walk(theBestVct,Positions[r])
      
        Positions[maxIdx] = skin_darkening_or_lightening(theBestVct, Positions, SearchAgents_no)
        if alphaMelanophore[r] <= 0.3:
           v[r] = remplace_SearchAgent(theBestVct, Positions,SearchAgents_no)
         
        # %----------------------------------------------------------------------        
        # % Return back the search agents that go beyond the boundaries of the search space
        # v[r] = checkBoundaries(v[r], lb, ub)
        for j in range(dim):
            v[r][j] = max(v[r][j],lb)
            v[r][j] = min(v[r][j],ub)
            
        # % Evaluate new solutions
        # Fnew= fobj(v(r,:));
        Fnew, New_POP.pre, New_POP.net = cost_function(v[r], X_tr, X_te, Y_tr, Y_te)
        New_POP.Cost = Fnew

        # % Update if the solution improves
        if Fnew <= Fitness[r]:
            Positions[r] = v[r]
            Fitness[r] = Fnew
            POP[r].pre = New_POP.pre
         
        if Fnew <= vMin:
            theBestVct= v[r]
            vMin= Fnew
            
            bestSol.position= theBestVct
            bestSol.Cost= vMin
            bestSol.pre = New_POP.pre

    # %update max and alpha-melanophore
    maxIdx = np.argmax(Fitness)
    vMax = max(Fitness)   # % the max fitness value vMax and the position maxIdx
    alphaMelanophore = alpha_melanophore(Fitness,vMin,vMax)
    Convergence_curve[t] = vMin 
    print(t,vMin)
    
# Results
print('--------------------------------------------------------------------------------------')
print(f"RMSE = {bestSol.Cost},        , Neuron Num =  {bestSol.position}")
# Validation
ytr= bestSol.pre
N = len(Y)
S1=0
S2=0
S3=0
S4=0
S5=0
S6=0
S7=0
r=0
R1=0
R2=0
R3=0
M=0
Z=0

# ytr = list(ytr)
for i in range(N):
   #MSE & RMSE
   
    S1 = (ytr[i]-Y[i])**2
    M = M+S1
   
    #MAE
    
    S2 = abs(ytr[i]-Y[i])
    Z = Z+S2
    
    #r
    
    S4 = (Y[i]-np.mean(Y))*(ytr[i]-np.mean(ytr))
    R1 = S4+R1
    S5 = (ytr[i]-np.mean(ytr))**2
    R2 = R2+S5
    S6 = (Y[i]-np.mean(Y))**2
    R3 = R3+S6
     
    #MAPE
    S7 = abs((ytr[i]-Y[i])/ytr[i])
   

# cost= mse(Y-ytr)
MSE= M/N
RMSE=np.sqrt(MSE)
print(RMSE)
R_2=(R1/np.sqrt(R2*R3))**2
print(R_2)
MAPE=S7/N
  
