# Supplementary material for: Accelerating supercritical pharmaceutical formulation via interpretable data-driven prediction of drug solubility
Source: Sci Rep. 2026 Mar 14;16:11006. doi: 10.1038/s41598-026-44161-9 (PMC13043671; doi:10.1038/s41598-026-44161-9)
Supplement: Supplementary file 1 — Supplementary Material 1 [file 41598_2026_44161_MOESM1_ESM.zip › K_Fold_Reg.py]

import numpy as np
# from sklearn.tree import DecisionTreeRegressor as dtr
# import sklearn.ensemble as en
import xgboost as xgb
# from sklearn.ensemble import GradientBoostingRegressor as GB
# from sklearn.ensemble import RandomForestRegressor as rfr
# from sklearn.ensemble import ExtraTreesRegressor as etr
# from sklearn.ensemble import HistGradientBoostingRegressor as HGBR
# from sklearn.neighbors import KNeighborsRegressor
# from sklearn.linear_model import Ridge
# from sklearn.ensemble import BaggingRegressor 
# from sklearn.svm import SVR
# from sklearn.linear_model import Lasso 
# from pytorch_tabnet.tab_model import TabNetRegressor


import sklearn.metrics as met
from sklearn.model_selection import KFold

X=np.loadtxt('input.txt')
Y=np.loadtxt('target.txt')


kf = KFold(n_splits=10, shuffle=False)
kf.get_n_splits(X)
best_cost = -np.inf
R_2_store = []
RMSE_store = []
MAE_store = []
x_store = []
y_store = []
preds_store = []


# weak_learner = dtr(max_leaf_nodes=300)
# net = en.AdaBoostRegressor(base_estimator=weak_learner)
net = xgb.XGBRegressor(objective='reg:squarederror')
# net = GB(subsample=0.9)
# net = GB()
# net = GB(n_estimators=3, learning_rate=1.3, max_depth=3, min_samples_split=3)
# net = rfr()
# net = rfr(n_estimators=9,max_depth=7)
# net = rfr(max_samples=0.99) # SFR
# net = dtr()
# net = dtr(max_depth=12,min_samples_split=3,min_samples_leaf=1,max_leaf_nodes=32)
# net = etr(n_estimators=60,max_depth=50, max_features='log2',max_leaf_nodes=51)
# net = etr()
# net = HGBR()
# net = HGBR(max_leaf_nodes=14, max_depth=13 ,max_bins=8)
# net = KNeighborsRegressor(n_neighbors=4)
# net = KNeighborsRegressor()
# net = Ridge(positive = False ,solver = "cholesky")
# net = Ridge(alpha = 0.0001 , max_iter = 1000, positive = False ,solver = "cholesky")
# net = BaggingRegressor()
# net = SVR()
# net = Lasso(alpha=1)
# net = GB(loss='quantile', alpha=0.1)

# net = TabNetRegressor()


for i, (train_index, test_index) in enumerate(kf.split(X)):
    X_tr = X[train_index]
    X_te = X[test_index]
    Y_tr = Y[train_index]
    Y_te = Y[test_index]
    
    # # for Tabnet
    # Y_tr = np.array(Y_tr).reshape(-1, 1)
   
    net.fit(X_tr, Y_tr)
    preds_tr = net.predict(X_tr)
    preds_te = net.predict(X_te)
    x = np.vstack([X_tr, X_te])
    x_store.append(x)
    y = np.hstack([Y_tr, Y_te])
    y_store.append(y)
    preds = np.hstack([preds_tr, preds_te])
    preds_store.append(preds)
    MSE = met.mean_squared_error(y, preds)
    RMSE = np.sqrt(MSE)
    RMSE_store.append(RMSE)
    
    # R_2, MAE
    S4, S5, S6, R1, R2, R3, Z = 0, 0, 0, 0, 0, 0, 0
    for i in range(len(y)):
        S4 = (y[i]-np.mean(y))*(preds[i]-np.mean(preds))
        R1 = S4+R1
        S5 = (preds[i]-np.mean(preds))**2
        R2 = R2+S5
        S6 = (y[i]-np.mean(y))**2
        R3 = R3+S6
        Z += abs(preds[i] - y[i])
    R_2 = (R1/np.sqrt(R2*R3))**2
    R_2_store.append(R_2)
    MAE = Z / len(y)
    MAE_store.append(MAE)
    if R_2 > best_cost:
       best_cost = R_2
       best_R_2 = R_2 
       X_tr_best = X_tr 
       X_te_best = X_te
       Y_tr_best = Y_tr
       Y_te_best = Y_te
