# Supplementary material for: Accelerating supercritical pharmaceutical formulation via interpretable data-driven prediction of drug solubility
Source: Sci Rep. 2026 Mar 14;16:11006. doi: 10.1038/s41598-026-44161-9 (PMC13043671; doi:10.1038/s41598-026-44161-9)
Supplement: Supplementary file 1 — Supplementary Material 1 [file 41598_2026_44161_MOESM1_ESM.zip › Pareto_Front.py]

import numpy as np
import matplotlib.pyplot as plt   
 
optimizers = []
R2 = []  
RMSE   = []  
Time = []   
 
f_R2 = [1 - r for r in R2] 

points = np.array(list(zip(f_R2, RMSE, Time)))

def pareto_front(points):
    pareto = []
    for i, p in enumerate(points):
        dominated = False
        for j, q in enumerate(points):
            if all(q <= p) and any(q < p):
                dominated = True
                break
        if not dominated:
            pareto.append(p)
    return np.array(pareto)

pareto = pareto_front(points)

fig = plt.figure(figsize=(8,6))
ax = fig.add_subplot(111, projection='3d')

ax.scatter(points[:,0], points[:,1], points[:,2], c='blue', s=50, label="Optimizers")
ax.scatter(pareto[:,0], pareto[:,1], pareto[:,2], c='red', s=80, label="Pareto Front")

for i, name in enumerate(optimizers):
    ax.text(points[i,0], points[i,1], points[i,2], name)

ax.set_xlabel("1 - R² (lower is better)")
ax.set_ylabel("RMSE (lower is better)")
ax.set_zlabel("Time (lower is better)")
ax.set_title("Pareto Front in 3D")
ax.legend()
plt.show()
