# Supplementary material for: Accelerating supercritical pharmaceutical formulation via interpretable data-driven prediction of drug solubility
Source: Sci Rep. 2026 Mar 14;16:11006. doi: 10.1038/s41598-026-44161-9 (PMC13043671; doi:10.1038/s41598-026-44161-9)
Supplement: Supplementary file 1 — Supplementary Material 1 [file 41598_2026_44161_MOESM1_ESM.zip › CAM2.py]

import numpy as np
from SALib.sample import saltelli
from SALib.analyze import sobol
import xgboost as xgb
# from sklearn.ensemble import HistGradientBoostingRegressor as HGBR
# from sklearn.ensemble import ExtraTreesRegressor as etr
# import sklearn.ensemble as en
# from sklearn.tree import DecisionTreeRegressor as dtr
# from sklearn.ensemble import RandomForestRegressor as rfr
# import lightgbm as lgbm
# from sklearn.ensemble import GradientBoostingRegressor as GB
# from lssvr import LSSVR
# from sklearn.svm import SVR
# from sklearn.ensemble import AdaBoostClassifier as ada
# from sklearn.ensemble import AdaBoostRegressor
# import sklearn.ensemble as en
# from sklearn.tree import DecisionTreeRegressor as dtr
# from sklearn.tree import DecisionTreeClassifier as dtc
# from sklearn.ensemble import RandomForestClassifier as rfc
# from sklearn.ensemble import ExtraTreesClassifier as etc
# from sklearn.discriminant_analysis import QuadraticDiscriminantAnalysis as QDA
# from lightgbm import LGBMRegressor as LGBMR
# from catboost import CatBoostRegressor

# داده‌ها
X = np.loadtxt('X.txt', float)
Y = np.loadtxt('output.txt', float)

size_Y = len(Y)
size_tr = round(size_Y * 0.8)
size_te = size_Y - size_tr

X_tr = X[:size_tr]
X_te = X[size_tr:]
Y_tr = Y[:size_tr]
Y_te = Y[size_tr:]

Y_tr = np.array(Y_tr).reshape(size_tr)
Y_te = np.array(Y_te).reshape(size_te)

# مدل
net = xgb.XGBRegressor()
# net = HGBR()
# net = etr()
# net = dtr()
# net = dtr(max_depth=40,max_leaf_nodes=150)
# net = rfr(n_estimators=100,max_depth=100)
# net = rfr()
# net = lgbm.LGBMRegressor()
# net = GB(subsample=1)
# net = GB()
# net = SVR()
# weak_learner = dtr(max_leaf_nodes=300)
# net = AdaBoostRegressor(base_estimator=weak_learner,)
# weak_learner = dtc(max_leaf_nodes=300)
# net = adac(base_estimator=weak_learner)
# net = rfc()
# net = rfc(n_estimators=5,max_depth=4)
# net = dtc(max_leaf_nodes=300)
# net = etc(n_estimators=250, max_depth=267,min_samples_split=2,
#               min_samples_leaf=1, max_features='log2',max_leaf_nodes=240)
# net = QDA()
# net = LGBMR()
# net = CatBoostRegressor()
net.fit(X_tr, Y_tr)

preds_tr = net.predict(X_tr)
preds_te = net.predict(X_te)

y = np.hstack([Y_tr, Y_te])
outputs = np.hstack([preds_tr, preds_te])

num_vars = X.shape[1]
names = [f"x{i+1}" for i in range(num_vars)]

bounds = [[float(np.min(X[:, i])), float(np.max(X[:, i]))] for i in range(num_vars)]

problem = {
    'num_vars': num_vars,
    'names': names,
    'bounds': bounds
}

print("Problem definition:")
print(problem)

# Specify the number of samples for the sensitivity analysis
num_samples = 10000 # Adjust as needed

# Generate the parameter samples using the Saltelli sampler
param_values = saltelli.sample(problem, num_samples, calc_second_order=True)

# # Initialize an array to store model outputs
# outputs = np.zeros(param_values.shape[0])

# # Evaluate the model for each parameter sample
# for i, params in enumerate(param_values):
#     outputs[i] = preds_tr = net.predict(params)

outputs = net.predict(param_values)

# Perform sensitivity analysis using Sobol indices
sobol_indices = sobol.analyze(problem, outputs, print_to_console=True)

# Extract first-order and total sensitivity indices
first_order_indices = sobol_indices['S1']
total_indices = sobol_indices['ST']

# Print or analyze the sensitivity indices as needed
print("First-order sensitivity indices:", first_order_indices)
print("Total sensitivity indices:", total_indices)
